# Supplementary material for: Cardiopulmonary and Immune Alterations in the Ts65Dn Mouse Model of Down Syndrome and Modulation by Epigallocatechin-3-Gallate-Enriched Green Tea Extract
Source: Pharmaceutics. 2025 Oct 22;17(11):1366. doi: 10.3390/pharmaceutics17111366 (PMC12655474; doi:10.3390/pharmaceutics17111366)
Supplement: Supplementary file 1 [file pharmaceutics-17-01366-s001.zip]

Archive with 3 entries (3 files):
- Pharmaceutics_3541092_Supplemental Table S1.xlsx
- Pharmaceutics_3541092_Supplemental Table S2.pdf
- supplemental videos.zip
