# Supplementary material for: Cardiopulmonary and Immune Alterations in the Ts65Dn Mouse Model of Down Syndrome and Modulation by Epigallocatechin-3-Gallate-Enriched Green Tea Extract
Source: Pharmaceutics. 2025 Oct 22;17(11):1366. doi: 10.3390/pharmaceutics17111366 (PMC12655474; doi:10.3390/pharmaceutics17111366)
Supplement: Supplementary file 1 [file pharmaceutics-17-01366-s001.zip › Pharmaceutics_3541092_Supplemental Table S1.xlsx]

## Sheet: Sheet1
mother #	Litter	pup #	Genotype	Treatment	Sex	BW PD3				number of pups	number of litters	average per litter	total male pups	total female pups	number of WT	number of TS
7	1	1	TS	Not treated	F	1.8	1		not treated	29	6	4.83333	13	16	14	15
7	1	2	WT	Not treated	F	2.3	2		treated	42	7	6	19	23	20	22
7	1	3	WT	Not treated	M	2.6	4
7	1	4	TS	Not treated	M	2.9	5				number of litters		number of WT	number of TS	% WT	% TS	WT per litter	TS per litter
7	1	5	WT	Not treated	M	2.3	5		not treated	29	6		14	15	0.482759	0.517241	2.33333	2.5
7	1	6	TS	Not treated	F	1.4	7		treated	42	7		20	22	0.47619	0.52381	2.85714	3.14286
9	2	7	TS	Not treated	M	2.7	8
9	2	8	TS	Not treated	F	2.8	9
9	2	9	TS	Not treated	M	3	10
9	2	10	TS	Not treated	F	2.7	12
1	3	11	TS	Not treated	M	3.4	15
1	3	12	WT	Not treated	F	3.5	16		litter	number	WT	TS	male	female
2	4	13	WT	Not treated	M	2.6	18	not treated	1	6	3	3	3	3
2	4	14	TS	Not treated	F	2.4	19		2	4	0	4	2	2
2	4	15	WT	Not treated	F	2.6	20		3	2	1	1	1	1
2	4	16	WT	Not treated	M	2.1	21		4	6	3	3	2	4
2	4	17	TS	Not treated	F	2.5	23		5	4	4	0	0	4
2	4	18	TS	Not treated	F	2.8	24		6	7	3	4	5	2
3	5	19	WT	Not treated	F	2.3	27			29	14	15	13	16
3	5	20	WT	Not treated	F	2.2	28
3	5	21	WT	Not treated	F	2.1	29
3	5	22	WT	Not treated	F	1.4	30			number	WT	TS	male	female
14	6	23	WT	Not treated	F	2.6	31	treated	7	6	4	2	3	3
14	6	24	WT	Not treated	M	2.6	32		8	4	3	1	1	3
14	6	25	TS	Not treated	M	2	33		9	6	1	5	2	4
14	6	26	WT	Not treated	M	2.5	34		10	7	3	4	2	5
14	6	27	TS	Not treated	F	2.2	35		11	7	5	2	5	2
14	6	28	TS	Not treated	M	2	36		12	5	1	4	3	2
14	6	29	TS	Not treated	M	1.9	37		13	7	3	4	3	4
17	7	30	WT	0.09 mg EGCG/mL	F	2.2	68			42	20	22	19	23
17	7	31	WT	0.09 mg EGCG/mL	M	2.3	69
17	7	32	WT	0.09 mg EGCG/mL	F	2.3	70
17	7	33	WT	0.09 mg EGCG/mL	M	2.4	71
17	7	34	TS	0.09 mg EGCG/mL	M	1.8	72
11	8	36	TS	0.09 mg EGCG/mL	F	2.3	75
11	8	37	WT	0.09 mg EGCG/mL	F	2.9	76
11	8	38	WT	0.09 mg EGCG/mL	F	2.8	77
11	8	39	WT	0.09 mg EGCG/mL	M	2.4	78
19	9	40	TS	0.09 mg EGCG/mL	M	2.4	80
19	9	41	WT	0.09 mg EGCG/mL	M	2.5	81
19	9	42	TS	0.09 mg EGCG/mL	F	2.3	82
19	9	43	TS	0.09 mg EGCG/mL	F	2.4	83
19	9	44	TS	0.09 mg EGCG/mL	F	2.1	84
19	9	45	TS	0.09 mg EGCG/mL	F	2.2	85
3	10	46	TS	0.09 mg EGCG/mL	F	2.1	86
3	10	47	WT	0.09 mg EGCG/mL	F	2.4	87
3	10	48	WT	0.09 mg EGCG/mL	M	2.2	88
3	10	49	TS	0.09 mg EGCG/mL	M	2	89
3	10	50	WT	0.09 mg EGCG/mL	F	2.4	90
3	10	51	TS	0.09 mg EGCG/mL	F	1.4	91
3	10	52	TS	0.09 mg EGCG/mL	F	1.5	92
24	11	53	WT	0.09 mg EGCG/mL	M	2.3	93
24	11	54	WT	0.09 mg EGCG/mL	M	2	94
24	11	55	WT	0.09 mg EGCG/mL	F	2	95
24	11	56	WT	0.09 mg EGCG/mL	M	1.9	96
24	11	57	WT	0.09 mg EGCG/mL	M	2	97
24	11	58	TS	0.09 mg EGCG/mL	M	1.5	98
24	11	59	TS	0.09 mg EGCG/mL	F	1.9	99
4	12	60	TS	0.09 mg EGCG/mL	M	2.5	100
4	12	61	TS	0.09 mg EGCG/mL	M	2.9	101
4	12	62	WT	0.09 mg EGCG/mL	F	3.3	103
4	12	63	TS	0.09 mg EGCG/mL	M	2.8	104
4	12	64	TS	0.09 mg EGCG/mL	F	2.4	105
20	13	65	TS	0.09 mg EGCG/mL	F	2.2	107
20	13	66	WT	0.09 mg EGCG/mL	F	3	106
20	13	67	WT	0.09 mg EGCG/mL	F	2.8	108
20	13	68	WT	0.09 mg EGCG/mL	M	2.8	109
20	13	69	TS	0.09 mg EGCG/mL	F	2.4	110
20	13	70	TS	0.09 mg EGCG/mL	M	2.3	112
20	13	71	TS	0.09 mg EGCG/mL	M	2.2	113

## Sheet: Sheet2
WT -	pup	4	18	22	32	34	3	5	13	16	20	23	26	27	28	29	30	31	6			2		8
	PD3	2.6	2.6		2.6	2.5		2.3		3.5	2.6			2.3	2.2	2.1	1.4	2.6				2.3
	PD 180		44.3		46.7	40.9				27.9	21.7			34.4	36.7	27.9	29.8	34
	PD 210		46.1		45.4					27.4	28.3				29.1	26.1		33.6
TS -	pup	2		8	10	11	15	21	33	36	37	1	7	9	12	14	19	24	25	35
	PD3			2.7	3		3.4		2	2	1.9	1.8	1.4	2.8	2.7		2.4	2.8		2.2
	PD 180			34.6						32.6	28.5	25	23.5		29.5		31.2			34.8
	PD 210			35.5						31.2		23.3	25.4		30.4		28.1			29.3
						31.2	25	37.1	23.6	29.5	34.8	37.6	34.6	28.5
